# Supplementary material for: Unlocking the Use of LiCl as an Inexpensive Salt for Lithium-Ion Batteries with a Novel Anion Receptor
Source: Materials (Basel). 2024 Jul 2;17(13):3244. doi: 10.3390/ma17133244 (PMC11242702; doi:10.3390/ma17133244)
Supplement: Supplementary file 1 [file materials-17-03244-s001.zip]

Archive with 1 entries (1 files):
- materials-3031379-supplementary.pdf
